# Supplementary material for: Relevance and Recommendations for the Application of Cardioplegic Solutions in Cardiopulmonary Bypass Surgery in Pigs
Source: Biomedicines. 2021 Sep 21;9(9):1279. doi: 10.3390/biomedicines9091279 (PMC8464907; doi:10.3390/biomedicines9091279)
Supplement: Supplementary file 1 [file biomedicines-09-01279-s001.zip]

Archive with 1 entries (1 files):
- biomedicines-1341674-supplementary.pdf
